# Supplementary material for: Blood Differential Gene Expression in Patients with Chronic Heart Failure and Systemic Iron Deficiency: Pathways Involved in Pathophysiology and Impact on Clinical Outcomes
Source: J Clin Med. 2021 Oct 26;10(21):4937. doi: 10.3390/jcm10214937 (PMC8585093; doi:10.3390/jcm10214937)
Supplement: Supplementary file 1 [file jcm-10-04937-s001.zip]

Archive with 1 entries (1 files):
- jcm-1394128-supplementary.pdf
